# Supplementary material for: Acoustic and phonemic processing are impaired in individuals with aphasia
Source: Sci Rep. 2023 Jul 11;13:11208. doi: 10.1038/s41598-023-37624-w (PMC10336064; doi:10.1038/s41598-023-37624-w)
Supplement: Supplementary file 1 — Supplementary Information 1. [file 41598_2023_37624_MOESM1_ESM.xlsx]

## Sheet: Sheet1
demographic_info				diagnostic_info		psychoacoustic_tests		nuisance_variables		phonological_tests		deviance _label
subject	group	age	gender	screeLing_total	dutch_naming_test	rise_time_discrimination	phoneme_identification	fletcher_index_hearing	oxford_cognitive_screen_composite_score	phonological_word_fluency	phonology_screeling	rtd_deviant	phId_deviant
sub002	control	58	f	72	NA	221	0.833704	13.3	97.3333	7	24	no	no
sub003	control	60	f	72	273	38	0.926744	16.7	98	20	24	no	no
sub004	control	68	f	71	271	139	0.8229	39.15	95.3333	6	24	no	no
sub005	control	62	m	72	273	110	0.833704	23.35	90	15	24	no	no
sub006	aphasia	86	m	70	263	699	0.623249	35.85	92	17	24	yes	yes
sub007	control	70	m	70	270	204	0.852049	45.8	100	11	22	no	no
sub008	aphasia	71	f	69	273	64	NA	35	86	13	23	no	NA
sub009	aphasia	67	m	65.5	262	699	0.82561	34.2	56.2567	13	21.5	yes	no
sub011	control	64	f	71	276	88	0.69611	37.5	95.3333	16	24	no	no
sub012	control	68	f	71	269	139	0.768142	17.5	98.6667	9	23	no	no
sub013	control	61	f	72	275	28	0.709773	17.5	100	12	24	no	no
sub014	aphasia	75	m	58	185	300	0.531141	52.5	75.77	9	21	yes	yes
sub015	control	71	f	63	261	95	NA	52.5	97.3333	5	21	no	NA
sub016	aphasia	68	m	69	265	129	0.576054	36.7	97.3333	8	22	no	yes
sub017	aphasia	88	m	56	245	NA	NA	57.5	46.2567	8	16	NA	NA
sub018	aphasia	61	f	72	263	41	0.525605	17.5	98.6667	8	24	no	yes
sub019	aphasia	72	m	51	211	699	NA	39.2	66.41	3	14	yes	NA
sub020	aphasia	42	m	71	273	75	0.768967	5.8	99.3333	16	24	no	no
sub021	aphasia	81	m	70	252	162	NA	61.7	82.77	15	23	no	NA
sub022	aphasia	78	f	56	207	648	NA	16.65	86	1	14	yes	NA
sub023	aphasia	90	m	61	265	408	NA	57.5	60.5633	9	20	yes	NA
sub024	aphasia	69	m	68.5	260	139	0.559339	33.35	77.3333	14	22.5	no	yes
sub025	aphasia	69	m	58.5	197	324	0.800712	32.5	76.9733	9	16.5	yes	no
sub026	aphasia	71	m	69	250	555	0.72167	22.5	96	19	24	yes	no
sub027	aphasia	76	m	63	254	324	0.518214	32.5	77.4367	3	22	yes	yes
sub028	aphasia	80	m	54	195	NA	0.624649	38.3	68.87	0	19	NA	yes
sub029	aphasia	75	m	55	193	NA	0.743552	23.35	78	0	18	NA	no
sub030	aphasia	49	m	57	217	514	NA	57.5	80.3067	3	16	yes	NA
sub031	aphasia	79	m	63	263	441	0.7235	26.65	65.18	9	17	yes	no
sub032	aphasia	76	m	28	3	NA	NA	37.5	44.3067	0	7	NA	NA
sub033	control	74	m	70	276	150	0.778684	32.5	90	18	24	no	no
sub034	aphasia	79	m	69	244	257	0.259428	63.35	53.3333	20	22	no	yes
sub035	aphasia	64	f	71	276	189	0.327428	26.7	90	6	24	no	yes
sub036	control	74	m	68	270	257	0.887531	33.3	94.1033	20	23	no	no
sub037	control	75	m	67	275	119	0.705021	29.2	92	13	23	no	no
sub038	aphasia	60	f	65	251	204	0.747449	10.85	76.5133	10	23	no	no
sub039	control	78	m	71	271	88	0.687474	39.15	93.3333	17	24	no	no
sub040	control	77	m	68	267	47	0.740634	42.5	85.3333	6	22	no	no
sub041	control	79	m	69	275	110	NA	55.85	96	12	23	no	NA
sub042	control	71	m	71	274	81	0.556123	17.5	93.3333	17	24	no	yes
sub043	control	70	m	71	272	119	0.710618	26.7	98	12	23	no	no
sub044	control	79	m	66	268	238	NA	50.85	84.6667	15	21	no	NA
sub045	control	87	m	66	262	476	NA	62.5	91.3333	22	20	yes	NA
sub046	control	77	m	72	274	81	0.779238	35.85	100	5	24	no	no
sub047	control	78	m	72	268	162	0.82561	21.65	86	18	24	no	no
sub048	control	73	m	72	271	32	0.850694	25	93.3333	13	24	no	no
sub049	aphasia	85	f	65.5	242	NA	NA	67.5	73.0767	11	20.5	NA	NA
sub050	aphasia	81	f	53	134	NA	NA	32.85	90	0	10	NA	NA
sub051	control	71	m	68	275	175	0.49099	10	91.3333	26	23	no	yes
sub052	aphasia	72	m	48	175	648	NA	25	96	1	12	yes	NA
sub053	aphasia	41	f	70	271	64	0.722694	10	91.64	11	24	no	no
sub054	aphasia	69	m	69	268	150	0.550094	23.3	99.33	2	23	no	yes
